# Supplementary material for: A Pangenomic Approach to Improve Population Genetics Analysis and Reference Bias in Underrepresented Middle Eastern and Horn of Africa Populations
Source: Biomolecules. 2025 Apr 15;15(4):582. doi: 10.3390/biom15040582 (PMC12025191; doi:10.3390/biom15040582)
Supplement: Supplementary file 1 [file biomolecules-15-00582-s001.zip]

Archive with 1 entries (1 files):
- biomolecules-3512081-supplementary.pdf
